# Supplementary material for: Application value of ultrasonic contrast imaging and ultrasonic parameters in post-transplant renal surgery
Source: Front Med (Lausanne). 2024 Aug 27;11:1397884. doi: 10.3389/fmed.2024.1397884 (PMC11383778; doi:10.3389/fmed.2024.1397884)
Supplement: Supplementary file 1 [file Table_1.XLSX]

## Sheet: 临床信息
序号	name	是否排斥	age	gender	creatinine value（μmol/L）（1）	creatinine value（μmol/L）（2）	creatinine value（μmol/L）（5）	creatinine value（μmol/L）（10）	urea nitrogen （mmol/L）（1）	urea nitrogen （mmol/L）（2）	urea nitrogen （mmol/L）（5）	urea nitrogen （mmol/L）（10）	Uric Acid（1）	Uric Acid（2）	Uric Acid（5）	Uric Acid（10）	β2-MG（mg/L）（1）	β2-MG（mg/L）（2）	β2-MG（5）	β2-MG（mg/L）（10）	urine volume（ml/L）（1）	urine volume（ml/L）（2）	urine volume（ml/L）（5）	urine volume（ml/L）（10）	height	weight	eGFR	donor
1	万山	否	54	男	1027	774	251	239	24.82	29.36	24.97	19.38	501	573	684	547	12.24	7.55	5.34	6.46	200	188	188	104	165	56.6	25.05	同种异体肾
2	李凤中	是	48	女	891.3	394.9	284	125	10.51	8.43	14.43	13.8	307	375	657	376	40.96		4.8		13	300	177	154	155	53	17.86	同种异体肾
1	曹胜	否	22	男	970	311	166	124	28.98	18.01	15.52	20.78	612	577	711	629	8.48	3.03	2.71	3.02	200	212	140	121	167	54.9	64.26	亲体
2	何真华	是	62	男	797.2	519	152	128	10.86	10.38	12.95	15.86	400	442	626	664	18.29	5.53	3.61	3.31	200	300	105	123	172	74.1	13.7	同种异体肾
2	吴世民	是	27	男	1094.4	797	204	176.2	12.81	17.7	19.79	13.93	246	426	789	685	24.06		3.56	1.96	300	225	150	193	163	74.2	12.94	同种异体肾
2	洪育群	是	49	男	795.4	752	430	250	20.24	28.58	35.31	27.22	351	505	724	417	12.82	8.36	5.84	4.39	100	104	208	125	170	77.5	20.17	同种异体肾
1	范金香	否	59	女	498	478	231	181	19.68	20.98	34.3	14.24	573	543	573	434			4.88	7.58	200	208	102	101	158	85	39.56	同种异体肾
2	卢志安	是	40	男	636	1209	897	1077	9.06	18.7	24.66	36.3	214	417	368	454	21.28				21	0.25	1	7	173	67.2	9.21	同种异体肾
1	彭媛	否	22	女	479	219	134	89	11.52	9.87	20.51	9.16	280	290	530	220	5.18	3.21	2.94	2.12	1000	185	145	130	150	47	43.04	同种异体肾
1	刘群英	否	48	女	483	391	157	135	12.25	17.55	16.29	18.16	256	329	306	397	12.08	7.65	3.78	3.31	200	167	167	125	160	43.25	30.65	同种异体肾
1	李新铁	否	60	男	713	670	241	135	15.75	22.13	23.49	16.44	409	525	638	244	10.38	7.84	4.91	2.64	170	92	208	146	168	65	47.38	同种异体肾
2	刘义飞（慢性病变）	是	53	男	1112.5	693	212	129.7	16.77	17.32	22.84	17.3	495	559	555	360	22.45	10.52	4.4	3.24	250	230	216	110	158	52.5	8.11	同种异体肾
1	许勇利	否	63	男	680	435	217	153	18.75	18.55	22.41	14.78	272	369	385	278	8.67	4.25	2.69	2.3	300	356	137	129	168	73	45.19	同种异体肾
1	朱俊义	否	43	男	520	240	115	106	15.97	13.5	15.58	15.13	414	409	383	248	10.13	4.31	2.63	2.62	300	208	167	125	165	53	59.65	同种异体肾
1	张四建	否	55	男	637	359	148	135	20.24	22.7	24.66	16.69	521	577	816	474					500	166	108	96	166	62.3	48.25	同种异体肾
2	李月春（慢性排斥）	是	29	女	533	601	408	213	15.56	25.41	39.82	31.78	385	486	747	516	11.82	10.83	8.11	6.42	150	117	95	108	155	58	16.41	同种异体肾
1	彭艳求	否	45	女	303	202	131	108	9.39	11.79	10.25	11.24	280	342	334	305	3.24	2.98	2.56	2.28	500	208	146	125	163	52	47.57	同种异体肾
1	何雨生	否	35	男	733	478	191	193	18	23.08	19.12	12.22	383	525	547	579	9.2	5.21	3.93	3.92	300	217	137	138	170	78	52.74	同种异体肾
2	蔡书法	是	45	男	511	437	337	212	17.85	18.63	37.84	25.51	425	545	788	400	5.99	5.67	5.79	4.06	300	175	200	107	170	64	22.19	同种异体肾
1	晏锦辉	否	47	男	1153	684	299	162	22.16	22.17	35.94	21.46	477	636	676	507	32.73	12.83	7.37	6.13	300	192	126	103	168	52.6	37.14	同种异体肾
1	刘文	否	40	男	776	848	465	319	16.67	25.02	25.02	25.83	327	359	439	473	8.4	6.14	3.65	3.86	150	125	125	125	174	64.9	25.02	同种异体肾
1	石小妹	否	42	女	1017	918	751	874	25.8	32.58	42.58	60.33	506	466	591	207	32.79	23.7	11.43	12.62	10	6.5	8	15	150	59.7	8.15	同种异体肾
1	张庭	否	33	女	330	235	165	111	9.73	9.78	12.53	7.48	399	443	614	239	4.14	3.34	2.65	2.28	300	159	81	112	155	51	51.13	亲体
1	刘志	否	25	男	312.9	131.4	73.9	101.6	8	5.51	6.55	11.05	269	223	172	354	5.64	2.71	1.71	2.92	737	402	320	178	175	90	96.88	亲体
1	毛彬	否	28	男	1134	1160	688	304	24.26	33.09	43.18	32.28	452	527	494	448	16.16	11.77	6.55	3.11	55	119	166	124	170	64	29	同种异体肾
2	熊芬	是	33	女	1103	1158	1065	512	26.19	33.25	40.02	42.22	502	540	615	722	13.04	10.71	7.76	5.63	150	132	121	130	162	55.45	12.05	同种异体肾
1	汤伍	否	34	男	922	698	317	224	34.32	41.88	27.52	20.04	481	822	418	405	12.04	8.33	5.45	7.18	150	125	188	167	168	44.25	25.76	同种异体肾
2	赵佳	是	31	男	1446.9	380	158	98	17.7	16.12	16.08	15.81	360	502	463	280	57.15	7.77	3.43	2.46	1000	192	213	104	160	52	18.35	同种异体肾
1	彭晓东	否	54	男	421	315	155	95	19.27	22.13	25.14	8.61	369	407	664	292	2.37	2.2	1.98	2.29	200	192	144	175	172	63.96	43.65	同种异体肾
2	梁靖	是	35	女	1073.8	222	156	175	25.67	14.61	23.64	19.4	325	409	759	558	29.36	3.13	2.85	3.01	400	208	125	146	160	52	5.29	同种异体肾
1	吴鸿	否	41	男	646	441	246	207	16.71	18.18	21.42	23.52	374	404	505	555	16.12	8.79	4.12	4.01	300	238	173	140	176	92	54.12	同种异体肾
2	邱卫祥	是	58	男	796	588	217	147	20.01	18.86	17.64	14.23	344	373	421	278	10.43	8.31	3.44	2.69	1000	271	129	171	168	74.6	12.8	同种异体肾
1	朱玉璋	否	39	男	1115	940	233	140	22.09	26.09	34.2	26.8	491	608	536	437	12.16	7.93	3.45	2.72	200	150	149	148	170	57.95	51.42	同种异体肾
1	廖邵源	否	32	男	1376	1076	336	239	39.81	38.36	29.08	33.25	343	343	520	350	8.97	5.84	4.69	3.72	150	125	167	104	169	67.5	37.52	同种异体肾
1	詹海藩	否	53	男	1070	879	419	258	23.79	29.7	47.54	33.01	413	442	609	340	13.05	8.86	5.43	5.06	292	154	146	138	169	71	29.45	同种异体肾
1	何靖	否	25	男	792	555	280	126	13.93	12.99	15.57	9.5	291	260	15.57	333	14.25	5.38	3.32	2.68	350	287	240	125	174	72.75	81.67	同种异体肾
1	杨冬元	否	49	女	285	178	74	77	7.4	7.34	7.69	15.31	242	250	210	406	4.79	3.33	1.96	2.97	530	209	152	133	162	40.8	50.15	同种异体肾
1	卜雪斌	否	66	男	394	149	144	90	20.18	23.51	22.7	13.63	394	339	286	223	3.1	2.72	2.89	2.38	150	188	121	154	158	54.45	34.42	亲体（夫妻）
1	曹国华	否	44	男	1135	1035	362	206	27.8	36.72	40.49	18.19	413	479	813	649	12.99	11.1	5.4	3.8	100	125	167	167	170	76.4	43.79	同种异体肾
1	李平飞	否	51	女	622	241	145	139	30.08	23.44	14.87	16.94	510	663	724	726		11.4			300	250	167	125	159	64.85	43.18	同种异体肾
1	李静梅	否	32	女	764	122	130	84.9	23.78	12.71	18.34	12.43	364	393	514	388	9.69	2.25	2.36	2.41	300	312	200	117	156	52.15	45.06	同种异体肾
1	陈新平	否	57	男	603	417	161	106	17.24	24.22	25.93	19.24	261	451	625	497	43.75		4.37		200	238	136	111	168	67.5	42.8	同种异体肾
1	杨淑珍	否	52	女	659	566	178	115	11.1	15.85	17.51	9.69	348	496	664	174	27.43	11.19	4.89	3.23	100	110	146	117	155	57	45.36	同种异体肾
1	赵勇	否	34	男	644	459	245	170	29.51	29.47	29.48	16.35	550	663	764	312	5.39	4.26	5.08	3.61	300	150	102	119	168	55	42.18	同种异体肾
2	龙爱平	是	55	女	738.2	323	295	263	7.81	35.32	39.99	38.36	256	388	403	395	46.88	16.7	14.88	13.79	213	150	197	101	162	57.5	15.74	同种异体肾
1	邓爱云	否	35	女	365	265	131	129	23.77	19.65	17.16	19.02	332	322	482	448					300	217	127	135	158	48.45	40.39	同种异体肾
2	向满青	是	52	女	753	716	393	185	27.79	35.92	35.71	24.2	424	469	545	664	14.2	13.22	7.23	4.87	176	150	125	180	161	61.65	14.36	同种异体肾
1	邹祥辉	否	53	男	506	335	164	119	26.39	22.17	16.18	13.66	457	446	382	452	10.82	6.98	5.27	5.08	500	200	115	128	172	74	48.29	同种异体肾
1	林火旺	否	44	男	1526	1188	722	341	36.97	36.5	35.48	32.6	491	558	722	416	13.83	10.28	7.88	6.85	100	119	121	97	171	68	23.55	同种异体肾
1	谭建军	否	51	男	1102	838	434	237	24.14	28.21	33.49	19.99	423	512	725	388	19.08	13.23	6.55	5.64	193	150	100	129	172	77	35.57	同种异体肾
1	曾大为	否	45	男	462	301	159	150	17.78	18.05	16.3	22.1	450	494	379	393	9.91	6.5	3.78	3.83	300	188	186	165	169	64.9	47.7	同种异体肾
1	谢奇	否	32	女	765	385	242	253	21.94	23.95	22.66	28.9	430	721	341	218	7.46	5.26	5.6	6.41	100	208	167	125	165	49	22.74	同种异体肾
1	王文龙	否	59	男	619.4	458	607	227	15.78	16.65	48.06	23.98	287	228	678	332	17.01	9.92	6.33	4.9	300	204	140	119	167	53	23.26	同种异体肾
1	曹春柳	否	39	女	1208	792	319	264	19.49	14.72	21.7	23.03	391	294	399	483	28.33	11.88	6	4.75	400	291	167	125	160	59	23.47	同种异体肾
1	谭华	否	49	男	864.5	1006	443	143	17.85	31.52	43.39	20.49	361	551	750	434	20.77	17.67	7.9	4.19	100	167	167	146	170	58	45.4	同种异体肾
1	刘春云	是	46	女	493	402	388	362	31.72	56.46	66.56	57.51	467	948	785	529	21.19	10.42	10.8	8.51	66	77	121	128	155	57.5	13.98	同种异体肾
1	唐中杰	否	26	男	981	460	172	151	14.58	16.9	10.28	10.47	419	405	463	556	11.73	5.33	3.67	3.36	300	225	133	170	171	61	49.73	同种异体肾
1	李青姣	否	42	女	388	264	201	206	14.9	20.6	24.49	23.61	338	445	458	520	5.97	4.17	3.68	4.01	100	150	143	132	157	61	30.18	同种异体肾
1	陈洪波	否	48	男	911	409	210	153	21.3	27.98	25.33	16.28	405	479	592	436	12.11	6.88	4.75	4.19	150	224	121	123	170	91	49.04	同种异体肾
1	梁伦利	否	59	女	358	227	141	156	18.55	18.03	12.08	17.44	330	432	353	379	4.19	3.34	3.06	2.28	200	242	121	121	157	60.5	22.45	同种异体肾
1	熊剑	否	41	男	260	231	181	207	31.7	35.2	25.98	20.62	707	653	411	518	5.53	4.73	4.34	8.15	300	266	131	131	168	63	42.38	同种异体肾
2	蔡晟	是	45	男	1208	585.4	163.5	201.8	10.06	10.25	15.44	17.8	336	236	506	418	53.55	9.45	4.07	11.65	500	467	201	154	175	96	9.29	同种异体肾
1	彭和清	否	50	男	1165	1004	518	281	27.33	32.77	43.72	34.72	419	403	264	414	17.38	11.29	6.35	5.8	100	250	208	167	170	70	27.58	同种异体肾
2	朱滢	是	34	女	482	234.4	138.2	102.2	23.89	16.64	24.46	21.71	560	484	625	323	12.33	8.44	5.84	3.23	100	379	17	103	160	44	10.06	同种异体肾
3	郑小年	DGF	51	男	949	679	300	229	20.05	26.28	32.19	30.32	269	414	681	640	19.97	7.66	5.57	4.77	200	208	125	125	168	65	10.48	同种异体肾
3	张玲治	DGF	60	女	1017	854	483	183	34.51	44.61	38.59	18.15	615	743	599	305	8.82	6.77	5.45	3.02	100	138	129	125	158	68	11.71	同种异体肾
3	罗小玲	DGF	36	女	789.1	655.5	493	393	12.3	24.44	38.08	42.11	394	659	391	233	27.53	15.44	10.82	10.99	30	50	4	61	160	50.5	11.08	同种异体肾
3	夏明	DGF	39	女	1027	583	505	540	10.81	19.51	16.97	13.58	344	351	276	385	21.48	10.87	13.32	11.62	50	20	13	4	165	52	10.82	同种异体肾
3	胡武	DGF	35	男	1309	966	750	873	25.6	35.71	24.74	35.71	357	544	332	369	45.44	17.04	15.86	13.45	100	35	63	108	157	49	8.44	同种异体肾
3	陈明	DGF	29	男	648.8	883	339	166	9.04	20.03	30.87	19.2	134	361	673	395	101.25				150	221	137	146	168	51.2	10.77	同种异体肾
3	吴启军	DGF	54	男	1223	1105	804	243	32.97	33.27	42	31.58	562	451	520	523	28.11	21.34	9.4	4.09	300	5	122	115	170	66	8.68	同种异体肾
3	彭雄伟	DGF	43	男	936	998	1077	457	30.53	34.98	49.48	45.28	378	460	469	638	19.5	17.08	12.31	6.86	20	20	125	113	176	80.5	18.63	同种异体肾

## Sheet: VUEBOX
序号	name	length	width	thickness	renal cortical thickness（中段背侧）（mm）	pyramid size of kidney (mm)	renal arcuate arteries PSV	renal arcuate arteries RI	interlobar arteries PSV	interlobar arteries RI	segmental artery PSV	segmental artery RI	renal artery PSV	renal artery RI	P.sMeanLin[a.u]	ps.PE[a.u]	ps.WiAUC[a.u]	ps.RT[s]	ps.mTTl[s]	ps.TTP[s]	ps.WiR[a.u]	ps.WiPI[a.u]	ps.WoAUC[a.u]	ps.WiWoAUC[a.u]	ps.FT[s]	ps.WoR[a.u]	ps.QOF[%]	ps.Area[cm2]	p.MeanLin[a.u]	p.PE[a.u]	p.WiAUC[a.u]	p.RT[s]	p.mTTl[s]	p.TTP[s]	p.WiR[a.u]	p.WiPI[a.u]	p.WoAUC[a.u]	p.WiWoAUC[a.u]	p.FT[s]	p.WoR[a.u]	p.QOF[%]	p.Area[cm2]	s.MeanLin[a.u]	s.PE[a.u]	s.WiAUC[a.u]	s.RT[s]	s.mTTl[s]	s.TTP[s]	s.WiR[a.u]
1	万山	91	57	52	4	315	16.4	0.69	17.5	0.67	45.2	0.73	37	0.74	7774.98	25798.6	62117.8	3.79303	13.4183	6.06355	9625.89	16376.8	111421	173538	7.24612	3973.14	46.2188	0.218025	9986.12	27900.5	51019.8	2.64472	26.9687	2.96179	19714.8	19291.2	156903	207923	9.4473	3152.22	45.2443	0.043412	3533.35	7197.91	20724.7	4.59461	35.9028	8.22478	2148.17
2	李凤中	100	54	54	6	360	35	0.66	30	0.6	46	0.67	40	0.67	194.458	296.703	1470.16	7.61271	66.1126	10.2113	59.3146	193.12	3201.31	4671.48	18.1415	17.9571	36.3693	0.151709	5700.97	12602.1	31938.9	3.90611	80.9403	5.28592	4898.31	8176.66	67650.4	99589.4	9.12689	1515.59	61.5898	0.0934307	2721.02	8763.62	14052.9	2.59314	14.5731	6.06678	4452.47
1	曹胜	122	46	40	8	240	24	0.57	31	0.61	52	0.55	71	0.79	2760.02	6153.97	18308.7	4.63091	20.6176	6.78598	1941.19	3953.59	37276.2	55584.9	9.70664	701.704	51.4286	0.16593	4971.81	12273.4	31941.7	3.88843	9.84907	4.66414	5281.56	8214.54	83084.7	115026	11.4493	1158.83	64.4882	0.0602944	475.609	1036.46	3798.85	5.92736	12.5431	12.7712	232.587
2	何真华	97	40	40	8	160	39	0.77	41	0.76	75	0.85	152	0.85	1986.58	4634.62	16379.1	5.58765	13.0438	8.98428	1171.72	2931.31	30069.6	46448.7	10.678	483.435	74.3572	0.119365	5202.97	21312.6	39027.2	2.79551	5.58043	3.6618	11808.2	13960.7	86355.2	125382	6.88815	3383.89	65.2487	0.056737	886.938	1501.29	7311.93	7.68585	29.8472	12.0657	277.265
2	何真华	104	45	48	8	225	45	0.72	31	0.7	69	0.8	60	0.63	3711.99	5492.43	8001.26	2.32984	3.30618	4.10322	3256.96	3434.25	13086.6	21087.9	4.0697	1517.17	6.4386	0.620697	4847.99	16546.3	29130.1	2.72756	36.4884	3.78298	9104	10679.9	59496.7	88626.8	6.12327	2971.58	65.3384	0.0266633	3139.43	7283.58	10166.7	2.25622	24.9584	5.04394	4273.23
2	吴世民	120	53	60	6	108	18	0.46	50	0.68	57	0.62	77	0.71	1702.49	3398.81	11678.1	5.37345	33.7623	8.08359	913.948	2173.29	22730.1	34408.2	10.9339	345.022	72.0081	0.105693	2478.63	7932.19	15380.4	2.99797	14.8293	4.14189	3963.25	5130.26	31831.8	47212.2	6.82428	1280.05	68.0619	0.0291	954.903	1525.14	9608.95	9.72181	44.6262	13.2858	236.378
2	洪育群	103	48	49	9	143	16	0.7	23	0.77	43	0.81	83	0.81	11956.6	30385.2	62486.8	3.203	24.3733	4.56327	13985.9	19508.8	129373	191860	7.00158	4796.72	86.2684	0.238525	7277.74	20683.4	41439.6	3.04429	31.2498	3.8828	10751.1	13612.3	95536.2	136976	7.83129	2876.47	70.0151	0.0318355	1721.74	4701.49	14799.1	5.10285	19.4408	11.6282	1216.05
1	范金香	111	45	50	3	154	30	0.59	21	0.51	51	0.62	30	0.63	3391.42	4922.7	20911.7	6.5244	84.4344	8.70988	1153.69	3205.14	60217.7	81129.3	16.2398	328.115	75.8236	0.162993	4058.36	7040.9	21732.5	4.72021	33.3265	6.20707	2305.39	4604.14	47990.1	69722.5	11.5435	667.254	51.6039	0.03618	1782.44	3602.12	11702.5	5.17691	23.6261	9.03024	959.284
2	卢志安	104	50	47	5	156	23	0.64	24	0.63	59	0.57	62	0.63	4321.44	7602.61	27467.1	5.51029	16.6306	7.22333	2137	4984.69	66677.5	94144.5	13.546	613.733	56.82	0.272531	3154.45	5653.03	10509.4	2.86085	14.8612	3.84182	3008.6	3673.54	22564.3	33073.7	6.78734	914.08	45.2107	0.0436532	5271.99	17278.7	58794.4	5.60262	41.161	20.1291	3910.6
1	彭媛	99	51	45	8	132	31	0.53	34	0.58	53	0.73	59	0.65	19190.1	58929.2	136034	3.54787	46.1844	4.68366	25529	38342.5	301419	437453	8.67611	7443.71	84.585	0.234134	43523.6	147266	227238	2.38576	14.1731	3.2826	93091.9	95247.6	469609	696847	5.40941	29902.5	79.9973	0.044727	3329.35	5896.81	50228.1	13.4263	323.08	21.0561	624.213
1	刘群英	116	38	48	5	304	33	0.58	25	0.6	24	0.59	35	0.8	49735.7	332761	762918	3.34638	10.8389	3.80173	180064	227983	2.26898e+06	3.03189e+06	11.4639	31098.9	0	0.155077	22306	179340	712621	5.07767	207.89	5.1423	126084	140344	4284614	4997235	38.2325	4867.33	0	0.0472708	1916.21	5353.08	20939.9	5.98451	58.1426	7.82345	1384.99
1	李新铁	107	47	47	6	143	35	0.7	20	0.69	38	0.75	39	0.61	21391.5	42053.2	118145	4.24075	62.4341	5.2835	15961.6	27859.5	284985	403130	11.4827	3980.69	71.2779	0.147578	25311.4	54146.4	166262	4.29311	119.739	4.60306	26608.5	38727.5	607980	774242	18.6584	3071.53	47.8753	0.072859	2836.92	5312.78	19720.3	5.90369	12.1473	10.0666	1249.51
2	刘义飞（慢性排斥）	115	41	35	5	132	26	0.71	22	0.67	36	0.68	27	0.64	13662.7	25690.5	94163.6	5.38389	41.1478	6.22451	8395.33	17489.9	265951	360115	17.4453	1582.16	26.1218	0.144224	22651.4	70349.4	125729	2.81533	8.39781	4.50329	35389.7	44658.8	227275	353004	5.36181	14639.1	70.1743	0.0530591	3037.41	5370.46	20518.8	5.98216	15.2039	8.92643	1299.51
1	许勇利	107	60	48	8	132	28	0.66	40	0.63	38	0.66	82	0.78	5577.93	14948.2	36074.8	3.76498	14.0501	5.42326	5827.96	9581.66	71196.9	107272	8.10336	2040.64	85.8413	0.180378	3005.88	10298.2	20134.8	3.11918	9.62451	5.48329	4544.98	6455.16	33296.9	53431.7	5.50305	2108.38	84.6298	0.0682454	3612.03	8137	33239.2	6.55772	28.2605	12.7675	1676.1
1	朱俊义	127	52	56	8	144	34	0.51	44	0.61	44	0.63	66	0.62	15416	28383.5	89960.1	5.06082	25.656	8.98491	7704.23	17775.8	172867	262827	9.44219	3313.85	52.7332	0.112762	54019.6	102465	298079	4.39938	17.6275	5.54307	37190.4	67755	747384	1.04546e+06	11.6047	9604.71	56.0628	0.0428371	4020.94	6492.29	60561.8	14.349	80.5666	19.2704	688.568
1	张四建	109	42	58	8	120	36	0.62	42	0.69	50	0.63	52	0.72	17434.8	177969	162230	1.48216	1.78902	3.78265	157404	109455	215354	377585	2.06935	98688	83.9498	0.123483	61529.3	266107	485835	2.75496	6.15547	3.44242	154981	176349	1.16567e+06	1651500	7.42487	38980.6	51.0562	0.0627062	7158.02	63672.9	45980.6	1.18972	1.58411	3.70259	69007.6
2	李月春（）慢性排斥）	99	43	41	6	120	14	0.6	18	0.6	35	0.73	108	0.7	6274.63	13856.2	34556.9	3.79771	74.7835	4.92293	5699.78	9099.39	77516.9	112074	9.50153	1591.97	50.5032	0.0945417	6719.56	19654	26911.3	2.163	25.4302	3.50212	12862.3	12441.7	49934.8	76846.1	4.20982	5129.91	64.8158	0.0376237	2536.42	5437.17	14191.6	4.13712	41.1105	6.9441	1834.6
1	彭艳求	90	44	41	6	312	49	0.7	30	0.69	81	0.76	112	0.71	5999.52	52061.9	68305.4	2.04188	8.91832	2.96175	37559.4	33452.3	131587	199893	4.29614	13371.7	62.9343	0.329931	4758.79	70648	62970.9	1.41821	1.98225	2.54152	68761	44401.8	100218	163189	2.4285	32690	74.9075	0.0513709	1139.17	2011.76	9314.95	6.92862	62.7498	8.36477	481.717
1	何雨生	114	51	47	10	60	32	0.59	36	0.64	58	0.63	111	0.66	1471.45	2795.84	6197.33	3.4268	29.4907	4.72187	1228.41	1808.49	15757.6	21955	8.09343	374.498	86.5096	0.259266	1825.31	4063.17	6824.12	2.59763	11.6866	3.60145	2339.75	2627.06	14246.2	21070.3	5.87758	761.43	63.4721	0.0525768	1066.2	1590.51	4306.42	4.27607	49.5378	6.9427	523.992
2	蔡书法	89	56	37	6	84	23	0.56	30	0.54	34	0.63	44	0.6	25001.5	58060.9	150772	4.04909	9.86692	5.7637	21142.5	37236.1	307175	457947	8.86687	7238.01	82.3111	0.112132	12364.1	36328.6	71561.5	3.07252	20.5666	4.60298	17148.7	23290.8	133459	205021	6.25254	6439.15	76.0866	0.0671955	3658.17	6324.81	41518.8	10.2065	17.8657	14.4892	915.312
1	晏锦辉	115	46	42	6	120	29	0.55	44	0.64	97	0.57	122	0.59	3985.65	6430.25	31001	7.15642	110.064	8.50699	1519.86	4331.91	82014.5	113015	21.543	322.218	33.757	0.0726642	9172.71	22037.4	47137.1	3.33062	19.6967	4.86404	9654.96	14152.7	91211.7	138349	7.04658	3464.47	65.1797	0.0341467	2567.55	4787.73	12589.6	4.18665	16.4262	7.10585	1588.85
1	刘文	121	45	46	9	204	37	0.59	31	0.52	68	0.67	36	0.57	2678.22	5687.93	14738.1	4.16464	8.28351	8.10961	1846.24	3538.87	24602.2	39340.4	6.78584	950.029	53.6784	0.175053	4165.66	5466.15	16349.1	4.64914	83.2304	6.52776	1746.19	3516.59	39898.4	56247.5	10.798	550.845	57.2017	0.113474	1196.42	1772.39	14115.7	12.0865	56.5748	15.3381	232.167
1	石小妹	107	43	44	6	108	27	0.59	21	0.59	23	0.61	49	0.64	4664.84	17355.4	27045	2.31173	5.92533	2.76181	12638.1	11699.1	70449.3	97494.3	6.85353	2734.43	80.2842	0.328331	2484.45	7172.82	16342.4	3.26446	24.4537	3.60233	4245.41	5006.17	52963	69305.4	12.362	617.723	58.0654	0.0375147	5134.5	22178.7	74764.5	4.14428	438.811	4.16267	27712
1	张庭	98	47	44	5	90	35	0.58	46	0.63	42	0.54	76	0.63	17397.9	55497.9	85475.8	2.37369	9.84169	3.26226	35153.7	36009.7	177607	263082	5.43211	11239.2	81.6053	0.141531	23788.9	82228.7	123549	2.39978	16.5568	4.24292	47090.4	51483.6	204156	327706	4.21795	21978.6	75.9421	0.0495567	2457.52	5160.79	17640.5	5.49693	34.1265	10.8873	1262.9
1	刘志	123	46	44	6	540	37	0.66	35	0.6	56	0.75	168	0.74	1948.97	6776.07	10173.2	2.3196	5.85437	3.2019	4388.42	4385.75	20954.3	31127.5	5.25789	1417.42	92.7776	0.32377	1708.66	6424.8	3839.48	0.953078	3.27601	2.06126	9071.83	4028.5	6460.67	10300.1	1.4534	4951.32	76.741	0.0418588	517.815	1025.27	2905.95	4.40741	18.6549	6.24362	344.53
1	毛彬	88	41	38	6	143	37	0.59	25	0.55	52	0.64	51	0.6	1194.02	2078.98	6758.01	4.95864	26.3084	6.44257	652.611	1362.88	15316.6	22074.6	12.4091	183.101	86.1029	0.202125	1416.19	3045.41	5874.02	3.01029	31.6396	4.46181	1466.29	1951.31	11217.4	17091.4	6.26623	539.378	71.1724	0.0418588	726.023	1224.35	8206.26	10.6284	56.7446	17.4268	161.373
2	熊芬	100	38	43	9	210	49	0.75	33	0.77	37	0.63	37	0.69	5581.44	6455.44	18325.2	3.83365	93.3816	3.98422	4198.59	4780.09	81139.2	99464.5	20.6216	328.544	43.2969	0.456815	3864.14	7770.01	8064.83	1.68485	4.63076	3.90414	6099.77	4786.69	11257.1	19322	2.46691	3600.09	45.1211	0.0645142	1444.78	2558.15	11879.8	7.35214	41.6023	12.2328	486.554
1	汤伍	105	46	37	4	121	31	0.56	36	0.52	42	0.67	71	0.61	19260.2	44877	103730	3.59602	32.9529	5.18313	18328.7	28845.8	203653	307383	7.71994	6428.44	68.8608	0.208378	27660.2	125352	190298	2.27948	5.46171	2.78173	90179.5	83483.4	478807	669105	6.46603	21020.4	73.0439	0.0472708	2232.93	6466.31	25697	6.32041	13.2805	10.8264	1418.62
2	赵佳	120	42	38	6	156	21	0.58	22	0.76	50	0.72	57	0.62	9223.5	25896.7	62025.4	3.56152	37.8177	4.24268	12281	17415.4	163082	225107	10.6388	2627.47	60.4618	0.194525	5708.27	27615.1	34498.5	1.91379	3.73453	2.54165	22091.6	18026.3	75497.8	109996	4.63441	6535.03	73.7437	0.0521145	2423.14	9426.7	26928.7	4.61507	18.3305	9.84609	2713.33
1	彭晓东	102	51	47	8	160	21	0.51	29	0.69	34	0.55	89		2688.44	6809.78	19332.7	4.21135	43.6779	5.00308	2733.64	4590.62	51401.7	70734.4	12.7333	577.562	81.8513	0.298567	3793.52	17000	28883.7	2.65204	8.6594	3.94245	9290.38	10891.1	54753.6	83637.3	5.48881	3436.43	78.5988	0.0623177	1970.32	3106.19	28761.1	14.3825	35.2924	20.3522	319.417
2	梁靖	128	50	46	8	300	24	0.55	29	0.62	59	0.7	64	0.68	6717.06	14773.5	30705.5	3.24855	13.4448	4.72504	6659.95	9452.08	64217.4	94922.9	6.98888	2325.36	76.4817	0.221319	7141.72	18338.2	26197.7	2.19145	12.3314	2.94318	12726.4	11954.5	56935.7	83133.4	5.21151	3863.95	65.1632	0.0340015	2262.64	4333.16	34825	12.768	64.6987	21.4025	472.711
1	吴鸿	113	46	47	6	150	28	0.52	21	0.49	21	0.5	37	0.59	2858.67	6320.18	12273.7	3.03	5.30193	4.30232	3080.56	4050.71	24685.8	36959.5	6.64985	1050.03	81.0859	0.479327	2903.24	8800.95	16830.6	3.02937	10.6699	4.88262	4104.71	5555.81	29549.8	46380.4	5.72823	1715.48	63.5469	0.0203151	1319.46	3046.03	11282.2	5.98502	26.6975	12.4665	678.734
2	邱卫祥	108	46	44	7	90	20	0.52	30	0.53	49	0.65	70	0.7	6487.35	8986.52	31642.5	5.48799	9.43147	7.88641	2407.96	5765.78	62442.4	94085	11.8294	839.869	37.5113	0.1746	11366.9	25405.2	54056.9	3.26527	6.30087	4.34357	11956.6	16555.1	116555	170612	7.80748	3561.8	76.0761	0.0494151	4947.88	9623.39	38065.5	6.25336	123.305	10.1482	2163.13
1	朱玉璋	120	55	50	5	117	18	0.4	22	0.63	34	0.64	132	0.75	5832.94	9945.01	23459.4	3.60593	21.3361	4.70436	4288.85	6505.79	52251.9	75711.3	8.92335	1217.63	86.7811	0.954582	1004.27	980.116	1570.05	2.46581	4.63657	3.32311	606.812	636.731	3317.91	4887.97	5.76003	186.423	36.9867	0.0492003	1833.98	2379.01	9294.47	5.94069	21.8704	7.62701	629.392
1	廖邵源	101	46	50	6.9	304	38	0.62	31	0.62	38	0.6	72	0.67	10802.5	41191.4	63021.2	2.3501	4.30872	3.22116	26452.4	26816.4	130274	193295	5.3739	8421.01	60.5985	0.112148	4989.3	11342.1	12613.1	1.6455	4.61168	1.92073	11988	7665.22	34682.3	47295.4	5.15715	2364.22	0	0.0441355	2018.41	4385.54	17104.1	6.01362	30.676	8.22281	1098.16
1	詹海藩	99	51	39	6	336	31	0.7	24	0.69	58	0.74	66	0.82	4451.67	12091.8	35051.1	4.53848	21.4287	6.82417	3849.09	7723.09	99010.9	134062	10.5964	1220.06	75.539	0.16593	2599.54	7884.93	21565.5	4.11203	13.7254	5.08313	3106.38	5244.47	52819.1	74384.6	11.336	755.464	73.708	0.0388296	809.416	1346.1	15031	16.4339	274.499	19.1115	142.561
1	何靖	117	36	45	7	120	32	0.56	29	0.7	56	0.48	65	0.52	3030.07	11338.9	15754.3	2.15798	3.68875	3.10072	7753.77	7300.51	30758.6	46512.9	4.61827	2709.8	60.2649	0.696967	4550.59	34247.7	34666.6	1.5825	2.71678	2.28055	31729.7	21906.3	68902.7	103569	3.41082	11113.3	71.614	0.0530166	2185.31	7952.06	9576.46	1.95724	21.1642	5.0011	5302.65
1	杨冬元	104	38	36	6	114	26	0.67	31	0.67	25	0.66	42	0.65	24750.2	76951.3	205272	4.16883	14.2677	6.04361	27018.8	49239.7	402875	608147	8.90135	9569.73	93.3023	0.449797	14524.2	39418.8	81256.3	3.14829	8.14495	4.06246	19602.8	25809.6	184882	266138	7.95994	5405.58	52.4974	0.0318355	1599.5	2671.13	43879.5	25.7018	134.373	38.0822	150.609
1	卜雪斌	109	41	34	6	182	66	0.64	29	0.63	44	0.48	121	0.54	9867.22	26279.8	18183.8	1.13691	11.0138	9.00345	28958.7	15994	18900.4	37084.2	1.21941	25399.5	37.4444	0.324384	7624.96	28229.8	46879.8	2.5931	4.17078	3.92156	15737.3	18078.7	86463.8	133344	5.21806	6000.23	69.3105	0.0477532	2834.16	4725.32	32004.2	10.999	61.96	26.1098	563.586
1	曹国华	129	60	42	7	143	50	0.58	52	0.56	52	0.57	64	0.7	3705.42	9285.79	19679.6	3.22653	6.69628	4.14241	4533.31	6099.32	44840.2	64519.8	8.19182	1235.33	78.7454	0.498756	6794.51	33185.8	52021.3	2.44725	4.27379	3.48204	19997.1	21257.1	104652	156674	5.36245	6840.39	80.9631	0.0602944	2108.56	4486.74	17335	6.08771	45.7648	9.48539	1050.89
1	李平飞	99	44	50	8	195	33	0.58	31	0.71	49	0.72	67	0.7	6860.55	15906	46281.1	4.5116	21.0374	6.42226	5210.8	10258.2	92035.2	138316	9.82878	1786.71	88.9889	0.61714	4897.85	12594.3	23206.9	2.79594	10.7662	3.5613	7113.33	8300.2	60288.1	83495	7.25712	1892.21	68.4541	0.0428264	4856.91	19669.3	48492	3.95791	15.8699	7.60266	6719.55
1	李静梅	128	44	37	5	280	26	0.57	21	0.6	36	0.53	26	0.47	6868.18	9063.63	51491.7	7.75416	59.1537	8.12214	2761.32	6640.52	222270	273762	39.1313	243.676	17.8118	0.851358	9152.8	18973.7	42241.7	3.46384	20.333	4.92134	8095.84	12195.1	84920.1	127162	7.57982	2764.35	51.1601	0.073318	2098.64	3062.02	41292.3	20.4144	127.257	25.7266	238.687
1	陈新平	116	43	41	8	418	44	0.68	26	0.63	45	0.65	54	0.71	15535.8	47471.7	143593	4.68749	22.6877	6.54433	15126.9	30633.2	293741	437334	10.4565	4999.26	92.1569	0.40132	18312.3	65011.1	125695	2.95767	5.73571	3.92263	33856.1	42498	271486	397182	7.10016	10017.2	64.3382	0.0530591	756.846	1392.8	16131.5	18.4888	196.655	32.8013	103.522
1	杨淑珍	91	42	42	5	208	25	0.71	23	0.67	38	0.71	30	0.72	13377.3	15538.1	58705.1	5.60228	32.1887	6.62156	4724.99	10478.8	179601	238306	17.1177	979.068	62.6167	0.377007	8000.92	19813.9	46409.9	3.4998	8.7033	4.22103	9410.58	13260.7	119324	165734	10.1807	2105.95	75.6883	0.0905312	6331.12	13179.8	120312	14.7343	78.2652	31.0669	1191.39
1	赵勇	91	37	38	6	154	22	0.56	22	0.68	53	0.53	89	0.64	89243.8	173803	630041	5.57223	20.9013	7.56258	47275.9	113068	1.89201e+06	2.52205e+06	14.2763	13024.7	72.2879	0.443767	55884.8	144115	358606	3.84672	15.8439	5.24182	56511.9	93224	788257	1146863	8.94303	17723.2	64.1075	0.0492003	5966.27	9448.91	103380	16.7984	32.426	22.4275	858.888
2	龙爱平	111	42	42	6	120	48	0.64	23	0.76	49	0.64	30	0.75	15036.3	174148	112921	1.05673	1.61045	2.96167	213141	106859	147775	260696	1.43572	140282	84.3722	0.542743	32968.6	455024	332789	1.17741	1.78939	2.52143	516400	282644	480782	813571	1.79717	288082	59.6045	0.0647887	506.986	938.872	5545.25	9.42689	50.7744	16.729	136.983
1	邓爱云	101	37	36	6	121	28	0.55	39	0.65	48	0.57	70	0.55	5854.93	16564.5	35658.9	3.27552	15.0431	4.22156	7915.97	10886.5	81236	116895	8.31809	2174.38	83.6169	0.381302	6253.17	27038.7	37212.2	2.1696	3.54062	3.26123	17965.2	17151.6	70584.2	107796	4.44393	6761.99	72.2718	0.0376237	2156.19	5744.32	15869.8	4.38505	28.1395	7.32263	1830.9
2	向满青	91	37	36	6	121	47	0.59	46	0.63	43	0.65	46	0.68	4288.81	11851.7	26665.4	3.3721	7.88855	4.14174	5739.24	7907.65	65658.3	92323.7	9.38794	1368.92	91.3209	0.545048	4587.98	19427.8	29289.6	2.36229	3.87725	3.5215	11920.1	12398.9	55468.8	84758.5	4.86144	4432.65	78.8566	0.0607675	1662.12	3905.2	12294.4	5.02612	39.4081	8.94364	1069.21
1	邹祥辉	104	41	37	7	153	62	0.53	31	0.51	44	0.48	61	0.54	4425.49	7126.84	31534.4	6.01745	131.309	6.28296	2856.66	5240.49	134843	166377	31.1161	240.72	69.7695	0.412896	2554.09	5676.04	13594.8	3.48173	11.4687	3.94189	2975.76	2975.76	40595.9	54190.7	12.0233	505.201	59.0198	0.0318355	707.172	1502.3	5554.1	5.9106	50.0108	11.1051	345.834
1	林火旺	91	38	45	6	168	37	0.61	36	0.6	44	0.48	87	0.65	6679.97	10929	20020.5	2.69976	101.286	3.14174	7046.92	7415.68	56609.8	76630.3	8.59954	1367.26	65.4137	0.305331	10683.4	21676.9	30613.9	2.13584	4.49049	2.72152	16119.7	14333.4	69668.9	100283	5.46873	4311.04	60.0541	0.0492003	5145.56	9498.97	82270.3	13.9318	87.1443	27.7346	916.031
1	谭建军	97	46	46	6	247	40	0.67	30	0.66	50	0.63	61	0.6	4951	15809.3	87024	7.43391	182.698	7.72392	5309.53	11706.4	387117	474141	40.1509	413.291	0	0.595178	5757.07	18700	34681.1	2.73181	87.6593	3.20168	11809	12695.3	94433.6	129115	8.51003	2365.77	78.9864	0.0974576	2333.78	5776.63	29141.2	7.95832	17.2786	12.6864	1027.26
1	曾大为	92	40	34	7	165	30	0.7	21	0.71	42	0.7	102	0.87	1716.09	3658.53	13992.5	5.88912	61.6601	7.88356	946.588	2375.99	35697	49689.4	14.078	285.265	83.1139	0.357784	2553.9	7857.15	17917.8	3.58713	9.06375	5.4625	3147.28	4995.03	33329.2	51247	7.21775	1210.36	68.4138	0.040305	1415.87	2717.6	18230.2	10.0222	161.861	12.0854	450.414
1	谢奇	101	43	42	5	70	22	0.56	30	0.55	33	0.59	89	0.58	14189.7	16266.3	26845.2	2.42307	36.2118	2.78201	11916.2	11079	77939.7	104785	8.055	2168.76	56.7303	0.342725	17804.5	46945.5	90775.1	2.96	10.6345	3.88277	24490.8	30646.7	202501	293276	7.31812	7022.17	73.7563	0.0472287	4333.15	14034.7	60692.5	7.10954	48.8093	23.2961	2517.97
2	王文龙	97	40	42	6	140	23	0.75	35	0.79	55	0.81	25	0.82	9815.18	26423.3	57841.6	3.24881	38.7652	3.82184	13945.5	17803.9	161779	219621	10.0448	2834.94	82.8729	0.340061	21773.7	77720.9	153510	3.0403	5.74477	4.10197	38842.7	50491.6	327493	481003	7.15096	11931	65.8067	0.056918	2144.98	2700.29	11720.1	6.16629	44.1902	6.72317	872.724
1	曹春柳	103	50	42	5	168	38	0.64	21	0.61	69	0.64	53	0.66	7192.76	20352.3	64689.5	4.90658	18.8457	6.68229	6266.72	13184.2	136353	201042	11.3864	1964.55	92.9864	0.396419	14884.9	43532.1	121982	4.26716	9.07172	5.44188	16076.6	28586.3	284558	406540	11.0792	4286.92	80.576	0.0834566	2799.91	7480.09	31327.3	6.61084	31.8134	10.7036	1593.99
1	谭华	107	53	39	5	168	30	0.71	32	0.73	47	0.57	81	0.74	8805.17	18434.3	40165.4	3.32577	19.852	4.28169	8677.88	12077	92619.8	132785	8.47345	2375.78	74.1083	0.464991	7670.74	21659.2	38740.2	2.60193	10.9393	2.94119	15214.9	14889	116842	155582	9.06354	2557.99	71.2884	0.0566768	2332.23	3681.14	31082.7	13.0445	24.0043	17.9068	423.98
1	刘春云	98	37	45	6	117	21	0.6	17	0.73	37	0.64	37	0.79	8786.21	46609.1	74519.2	2.47868	4.30076	3.52084	27903.3	30064	147241	221760	5.38096	9547.25	85.5868	0.367555	5196.08	27071.1	40401.6	2.26716	5.03789	2.8407	19090.8	17820.4	97189.4	137591	6.08987	4838.73	70.9631	0.0602944	4159.15	21348.8	35798.6	2.67224	6.71504	4.80112	10952
1	唐中杰	118	35	40	6	156	70	0.53	70	0.5	70	0.43	71	0.68	4909.9	26147.6	36436.8	2.14223	8.40795	2.86095	18680.4	17008.8	78473.4	114910	5.10647	5611.43	89.7499	0.480194	3528.55	26360.8	31162.7	1.80278	6.0783	2.34079	22905.8	17285.9	69146.4	100309	4.45927	6443.56	70.2788	0.0386381	1721.21	2776.8	11058.2	6.28015	131.253	9.88303	627.452
1	李青姣	86	47	44	6	130	15	0.43	22	0.48	13	0.42	39	0.49	2663.9	7915.58	18866.4	3.47232	10.996	3.9611	4095.62	5433.37	55267.9	74134.3	11.7477	722.528	38.8754	0.582203	9805.01	54474.7	61704.8	1.79602	8.03684	3.00086	42291.7	34356.5	120407	182112	3.30556	18487.5	44.8973	0.0492003	888.043	2178.63	13024.2	9.30782	33.5655	13.3235	344.54
1	陈洪波	106	49	55	6	156	35	0.75	37	0.69	54	0.78	73	0.71	1084.25	5126.46	9473.24	2.80243	11.4583	3.5406	2911.49	3380.37	22319.6	31792.9	7.36823	757.399	85.9975	0.395924	934.55	5842.77	7192.23	1.83896	5.09243	2.22041	5286.22	3911.03	18376.4	25568.6	5.31057	1189.7	47.6907	0.0707155	1120.46	3647.33	9302.15	4.00073	28.7252	6.08095	1312.17
1	梁伦利	101	50	45	6	90	16	0.64	20	0.62	44	0.67	69	0.82	3616.58	6794.38	16002.3	3.61482	30.213	4.86439	2863.67	4426.85	35750.4	51752.6	8.51575	875.128	89.9845	0.476085	7266.6	18795.6	27470.6	2.31914	11.7653	3.96359	11288.6	11845.1	46016.2	73486.8	4.14738	5077.97	68.6911	0.0602944	2910.95	5754.65	16096.6	4.43806	22.5527	7.38661	1809.28
1	熊剑	92	52	50	8	140	23	0.69	18	0.65	18	0.63	62	0.7	18065	50994.6	113755	3.4916	10.8993	5.28401	21024.2	32579.7	212163	325918	7.0805	8004.78	92.121	1.07758	25133.6	82786	132494	2.45087	63.4813	3.32256	51413.5	54060	275296	407790	5.6681	16009	83.6814	0.0590886	3617.73	9962.93	20102.8	3.25894	22.8169	6.94523	4069.04
2	蔡晟	116	52	49	8	182	30	0.6	24	0.57	50	0.52	74	0.61	609.199	1180.44	5070.44	6.36018	34.0482	7.5012	317.134	797.217	16893.1	21963.5	19.5343	65.1521	85.5342	0.663574	2156.5	7712.53	16197.4	3.13829	7.66876	3.80066	4073.88	5161.23	41028.6	57226	9.0063	926.533	83.9229	0.158288	446.229	992.89	8499.65	13.6292	27.2402	23.3835	100.891
1	彭和清	107	41	43	6	135	44	0.62	25	0.69	50	0.64	109	0.63	2520.6	7332.58	16853.5	3.37514	55.1921	3.92123	3799.92	4993.41	47173.7	64027.2	10.7466	733.247	88.9582	0.338614	3568.5	14248.1	21050.3	2.26262	5.09398	3.00096	9719.75	9303.54	45221.9	66272.2	5.40579	2880.8	2.31711	0.0410002	965.035	1558.79	10629.2	10.2712	34.487	12.7438	244.888
2	朱滢	113	44	39	4	165	14	0.69	15	0.61	36	0.56	32	0.59	4963.21	21150.5	16413.3	1.25623	6.05264	3.22169	22073.2	13065.5	25829.3	42242.6	1.85306	12749	68.6246	0.0580236	1559.69	4766.46	4486.97	1.48063	10.4385	2.28123	4616.13	3030.46	9036.13	13523.1	2.9279	1809.96	67.429	0.0271401	767.841	1747.95	3574.69	3.20505	16.3598	4.80247	789.935
3	郑小年	89	43	39	4	110	23	0.76	21	0.73	42	0.78	31	0.8	11911.9	17193.7	46207	4.16407	25.533	5.78369	6169.68	11096.6	114935	161142	9.40112	2014.98	24.1444	0.10033	10397.6	19465.5	27551.2	2.32954	13.7808	8.44534	10665.7	11826.9	33269.4	60820.6	2.89397	7833.42	44.0683	0.0318355	5009.85	13119.9	26632.1	3.32405	10.9116	20.1064	5077.44
3	张玲治	102	45	53	5	192	21	0.61	22	0.55	64	0.59	82	0.64	6061.33	12562.7	30063.2	3.67425	65.9611	4.92284	5209.84	8182.15	64806	94869.2	8.76106	1573.78	86.192	0.144224	5196.45	16011.2	31354.2	3.10698	6.93599	5.06292	7242.57	10091.5	55072.8	86427	5.83982	3067.67	49.9735	0.0106118	1289.19	1904.41	6383.77	5.29495	53.9599	18.5048	507.01
3	罗小玲	107	41	47	6	132	23	0.57	27	0.62	42	0.65	54	0.66	8043.51	16219.5	69871.5	6.81971	53.8892	11.2068	3336.28	10245.5	122802	192673	12.7049	1429.04	62.7931	0.126412	9663.19	21022	74408	5.66842	27.8905	10.4663	5064.15	13126.8	121757	196165	9.58251	2477	80.8879	0.0671955	1141.14	2964.4	11434	6.30298	38.7655	17.5706	607.758
3	夏明	102	57	49	9	221	17	0.47	28	0.66	25	0.54	33	0.7	11568.7	28089.9	55993.8	3.03682	88.6529	3.92157	14449	18438.3	127511	183505	7.69502	3987.9	80.9713	0.135896	10917.3	38928.7	52623.5	2.16192	16.0201	4.02161	24632.9	24341.1	83766.3	136390	3.64811	11983.8	80.2958	0.0588097	7834.49	15012.4	55489.7	5.71149	11.7425	17.9431	3926.83
3	胡武	102	46	47	7	108	13	0.52	11	0.69	24	0.75	32	0.7	4499.61	5706.66	25625	6.84619	37.5528	8.82942	1303.71	3742.96	67843.6	93468.7	17.4	358.02	62.8212	0.323324	3811.88	5985.3	21506.7	5.42271	12.3853	6.7272	1780.55	3966.05	52542.9	74049.6	14.8674	437.624	38.5296	0.0364744	601.033	1659.58	9105.06	8.87432	48.0688	19.6008	247.548
3	陈明	116	41	33	6	156	62	0.53	31	0.51	44	0.48	61	0.54	6117.79	10450.2	56162	7.77737	163.609	8.74418	2482.01	7221.2	180433	236595	27.61	404.766	35.4394	0.311119	11566.9	31948.5	58677	2.72627	54.6606	3.2216	20029.2	21522.8	156597	215274	8.27979	4157.06	58.8496	0.0376237	2166.76	4775.72	30341.5	10.3263	55.0127	24.2914	606.835
3	吴启军	105	53	48	5	140	37	0.65	35	0.63	92	0.65	103	0.63	2733.93	4106.43	15937.2	5.93555	21.0281	7.8246	1066.62	2685.04	49146.9	65084	17.0953	253.629	48.6699	0.355926	4847.73	11435.6	28996.6	4.01526	126.042	6.68395	3982.3	7221.59	49563.1	78559.7	7.38799	1734.23	59.0254	0.0411572	1552.02	2580.89	24367.2	14.5952	80.046	20.2117	264.573
3	彭雄伟	108	50	41	8.3	272	43	0.66	52	0.71	45	0.74	33	0.67	6564.33	14310.4	58319	6.22584	34.2873	8.10503	3573.11	9367.24	142155	200474	15.5245	1007.65	75.7112	0.274074	4179.67	8869.22	26889.4	4.49668	29.8521	5.32334	3349.53	5979.84	88808.8	115698	13.7149	697.982	58.953	0.0768895	1328.26	4471.38	13354.9	4.90505	14.9438	25.9498	1164.55
47组无排斥，10组急性排斥，3组无排斥
[truncated: 21 more columns]

## Sheet: 临床数据单次
序号	name	12排斥	donor	age	gender	creatinine value（μmol/L）	urea nitrogen （mmol/L）	Uric Acid	β2-MG（mg/L）	urine volume（ml/L）	height	weight	eGFR
1	万山	2	1	54	1	239	19.38	547	5.34	104	165	56.6	25.05
2	李凤中	1	1	48	2	284	14.43	657	4.8	177	155	53	17.86
1	曹胜	2	2	22	1	124	20.78	629	3.02	121	167	54.9	64.26
2	何真华	1	1	62	1	519	10.38	442	5.53	300	172	74.1	13.7
2	吴世民	1	1	27	1	1094.4	12.81	246	24.06	300	163	74.2	9.43
2	洪育群	1	1	49	1	430	35.31	724	5.84	208	170	77.5	20.17
1	范金香	2	1	59	2	181	14.24	434	7.58	101	158	85	39.56
2	卢志安	1	1	40	1	636	9.06	214	21.28	21	173	67.2	13
1	彭媛	2	1	22	2	134	20.51	530	2.94	145	150	47	43.04
1	刘群英	2	1	48	2	135	18.16	397	3.31	125	160	43.25	30.65
1	李新铁	2	1	60	1	135	16.44	244	2.64	146	168	65	47.38
2	刘义飞（慢性病变）	1	1	53	1	693	17.32	559	10.52	230	158	52.5	8.11
1	许勇利	2	1	63	1	153	14.78	278	2.3	129	168	73	45.19
1	朱俊义	2	1	43	1	106	15.13	248	2.62	125	165	53	59.65
1	张四建	2	1	55	1	135	16.69	474		96	166	62.3	48.25
2	李月春（慢性排斥）	1	1	29	2	408	39.82	747	8.11	95	155	58	16.41
1	彭艳求	2	1	45	2	108	11.24	305	2.28	125	163	52	47.57
1	何雨生	2	1	35	1	191	19.12	547	3.93	137	170	78	52.74
2	蔡书法	1	1	45	1	337	37.84	788	5.79	200	170	64	22.19
1	晏锦辉	2	1	47	1	162	21.46	507	6.13	103	168	52.6	37.14
1	刘文	2	1	40	1	319	25.83	473	3.86	125	174	64.9	25.02
1	石小妹	2	1	42	2	751	42.58	591	11.43	8	150	59.7	8.15
1	张庭	2	2	33	2	111	7.48	239	2.28	112	155	51	51.13
1	刘志	2	2	25	1	131.4	5.51	223	2.71	402	175	90	96.88
1	毛彬	2	1	28	1	304	32.28	448	3.11	124	170	64	29
2	熊芬	1	1	33	2	512	42.22	722	5.63	130	162	55.45	12.05
1	汤伍	2	1	34	1	224	20.04	405	7.18	167	168	44.25	25.76
2	赵佳	1	1	31	1	380	16.12	502	7.77	192	160	52	18.35
1	彭晓东	2	1	54	1	155	25.14	664	1.98	144	172	63.96	43.47
2	梁靖	1	1	35	2	1073.8	25.67	325	29.36	400	160	52	5.29
1	吴鸿	2	1	41	1	207	23.52	555	4.01	140	176	92	54.12
2	邱卫祥	1	1	58	1	588	18.86	373	8.31	271	168	74.6	12.8
1	朱玉璋	2	1	39	1	140	26.8	437	2.72	148	170	57.95	51.42
1	廖邵源	2	1	32	1	239	33.25	350	3.72	104	169	67.5	37.52
1	詹海藩	2	1	53	1	258	33.01	340	5.06	138	169	71	29.45
1	何靖	2	1	25	1	126	9.5	333	2.68	125	174	72.75	81.67
1	杨冬元	2	1	49	2	77	15.31	406	2.97	133	162	40.8	50.15
1	卜雪斌	2	2	66	1	144	22.7	286	2.89	121	158	54.45	34.42
1	曹国华	2	1	44	1	206	18.19	649	3.8	167	170	76.4	43.79
1	李平飞	2	1	51	2	139	16.94	726		167	159	64.85	43.18
1	李静梅	2	1	32	2	130	18.34	514	2.36	200	156	52.15	45.06
1	陈新平	2	1	57	1	161	25.93	625	4.37	136	168	67.5	42.8
1	杨淑珍	2	1	52	2	115	9.69	174	3.23	117	155	57	45.36
1	赵勇	2	1	34	1	170	16.35	312	3.61	119	168	55	42.18
2	龙爱平	1	1	55	2	323	35.32	388	16.7	150	162	57.5	15.74
1	邓爱云	2	1	35	2	129	19.02	448		135	158	48.45	40.39
2	向满青	1	1	52	2	393	35.71	545	7.23	125	161	61.65	14.36
1	邹祥辉	2	1	53	1	164	16.18	382	5.27	115	172	74	58.28
1	林火旺	2	1	44	1	341	32.6	416	6.85	97	171	68	23.55
1	谭建军	2	1	51	1	237	19.99	388	5.64	129	172	77	35.57
1	曾大为	2	1	45	1	159	16.3	379	3.78	186	169	64.9	47.7
1	谢奇	2	1	32	2	242	22.66	341	5.6	167	165	49	22.74
1	王文龙	2	1	59	1	227	23.98	332	4.9	119	167	53	23.26
1	曹春柳	2	1	39	2	264	23.03	483	4.75	125	160	59	23.47
1	谭华	2	1	49	1	143	20.49	434	4.19	146	170	58	45.4
1	刘春云	1	1	46	2	362	57.51	529	8.51	128	155	57.5	13.98
1	唐中杰	2	1	26	1	151	10.47	556	3.36	170	171	61	49.73
1	李青姣	2	1	42	2	206	23.61	520	3.36	132	157	61	30.18
1	陈洪波	2	1	48	1	210	25.33	592	4.75	121	170	91	49.04
1	梁伦利	2	1	59	2	227	18.03	432	3.34	242	157	60.5	22.45
1	熊剑	2	1	41	1	181	25.98	411	4.34	131	168	63	42.38
2	蔡晟	1	1	45	1	585.4	10.25	236	9.45	467	175	96	9.29
1	彭和清	2	1	50	1	281	34.72	414	5.8	167	170	70	27.58
2	朱滢	1	1	34	2	482	23.89	560	12.33	100	160	44	10.06
3	郑小年	3	1	51	1	679	26.28	414	7.66	208	168	65	10.48
3	张玲治	3	1	60	2	483	38.59	599	5.45	129	158	68	11.71
3	罗小玲	3	1	36	2	655.5	24.44	659	15.44	50	160	50.5	11.08
3	夏明	3	1	39	2	505	16.97	276	13.32	13	165	52	10.82
3	胡武	3	1	35	1	750	24.74	332	15.86	63	157	49	8.44
3	陈明	3	1	29	1	648.8	9.04	134	101.25	150	168	51.2	10.77
3	吴启军	3	1	54	1	804	42	520	9.4	122	170	66	8.68
3	彭雄伟	3	1	43	1	457	45.28	638	6.86	113	176	80.5	18.63

## Sheet: Sheet4
序号	name	length	width	thickness	renal cortical thickness（中段背侧）（mm）	pyramid size of kidney (mm)	renal arcuate arteries PSV	renal arcuate arteries RI	interlobar arteries PSV	interlobar arteries RI	segmental artery PSV	segmental artery RI	renal artery PSV	renal artery RI	P.sMeanLin[a.u]	ps.PE[a.u]	ps.WiAUC[a.u]	ps.RT[s]	ps.mTTl[s]	ps.TTP[s]	ps.WiR[a.u]	ps.WiPI[a.u]	ps.WoAUC[a.u]	ps.WiWoAUC[a.u]	ps.FT[s]	ps.WoR[a.u]	ps.QOF[%]	ps.Area[cm2]	p.MeanLin[a.u]	p.PE[a.u]	p.WiAUC[a.u]	p.RT[s]	p.mTTl[s]	p.TTP[s]	p.WiR[a.u]	p.WiPI[a.u]	p.WoAUC[a.u]	p.WiWoAUC[a.u]	p.FT[s]	p.WoR[a.u]	p.QOF[%]	p.Area[cm2]	s.MeanLin[a.u]	s.PE[a.u]	s.WiAUC[a.u]	s.RT[s]	s.mTTl[s]	s.TTP[s]	s.WiR[a.u]
1	万山	91	57	52	4	315	16.4	0.69	17.5	0.67	45.2	0.73	37	0.74	7774.98	25798.6	62117.8	3.79303	13.4183	6.06355	9625.89	16376.8	111421	173538	7.24612	3973.14	46.2188	0.218025	9986.12	27900.5	51019.8	2.64472	26.9687	2.96179	19714.8	19291.2	156903	207923	9.4473	3152.22	45.2443	0.043412	3533.35	7197.91	20724.7	4.59461	35.9028	8.22478	2148.17
2	李凤中	100	54	54	6	360	35	0.66	30	0.6	46	0.67	40	0.67	194.458	296.703	1470.16	7.61271	66.1126	10.2113	59.3146	193.12	3201.31	4671.48	18.1415	17.9571	36.3693	0.151709	5700.97	12602.1	31938.9	3.90611	80.9403	5.28592	4898.31	8176.66	67650.4	99589.4	9.12689	1515.59	61.5898	0.0934307	2721.02	8763.62	14052.9	2.59314	14.5731	6.06678	4452.47
1	曹胜	122	46	40	8	240	24	0.57	31	0.61	52	0.55	71	0.79	2760.02	6153.97	18308.7	4.63091	20.6176	6.78598	1941.19	3953.59	37276.2	55584.9	9.70664	701.704	51.4286	0.16593	4971.81	12273.4	31941.7	3.88843	9.84907	4.66414	5281.56	8214.54	83084.7	115026	11.4493	1158.83	64.4882	0.0602944	475.609	1036.46	3798.85	5.92736	12.5431	12.7712	232.587
2	何真华	97	40	40	8	160	39	0.77	41	0.76	75	0.85	152	0.85	1986.58	4634.62	16379.1	5.58765	13.0438	8.98428	1171.72	2931.31	30069.6	46448.7	10.678	483.435	74.3572	0.119365	5202.97	21312.6	39027.2	2.79551	5.58043	3.6618	11808.2	13960.7	86355.2	125382	6.88815	3383.89	65.2487	0.056737	886.938	1501.29	7311.93	7.68585	29.8472	12.0657	277.265
2	何真华	104	45	48	8	225	45	0.72	31	0.7	69	0.8	60	0.63	3711.99	5492.43	8001.26	2.32984	3.30618	4.10322	3256.96	3434.25	13086.6	21087.9	4.0697	1517.17	6.4386	0.620697	4847.99	16546.3	29130.1	2.72756	36.4884	3.78298	9104	10679.9	59496.7	88626.8	6.12327	2971.58	65.3384	0.0266633	3139.43	7283.58	10166.7	2.25622	24.9584	5.04394	4273.23
2	吴世民	120	53	60	6	108	18	0.46	50	0.68	57	0.62	77	0.71	1702.49	3398.81	11678.1	5.37345	33.7623	8.08359	913.948	2173.29	22730.1	34408.2	10.9339	345.022	72.0081	0.105693	2478.63	7932.19	15380.4	2.99797	14.8293	4.14189	3963.25	5130.26	31831.8	47212.2	6.82428	1280.05	68.0619	0.0291	954.903	1525.14	9608.95	9.72181	44.6262	13.2858	236.378
2	洪育群	103	48	49	9	143	16	0.7	23	0.77	43	0.81	83	0.81	11956.6	30385.2	62486.8	3.203	24.3733	4.56327	13985.9	19508.8	129373	191860	7.00158	4796.72	86.2684	0.238525	7277.74	20683.4	41439.6	3.04429	31.2498	3.8828	10751.1	13612.3	95536.2	136976	7.83129	2876.47	70.0151	0.0318355	1721.74	4701.49	14799.1	5.10285	19.4408	11.6282	1216.05
1	范金香	111	45	50	3	154	30	0.59	21	0.51	51	0.62	30	0.63	3391.42	4922.7	20911.7	6.5244	84.4344	8.70988	1153.69	3205.14	60217.7	81129.3	16.2398	328.115	75.8236	0.162993	4058.36	7040.9	21732.5	4.72021	33.3265	6.20707	2305.39	4604.14	47990.1	69722.5	11.5435	667.254	51.6039	0.03618	1782.44	3602.12	11702.5	5.17691	23.6261	9.03024	959.284
2	卢志安	104	50	47	5	156	23	0.64	24	0.63	59	0.57	62	0.63	4321.44	7602.61	27467.1	5.51029	16.6306	7.22333	2137	4984.69	66677.5	94144.5	13.546	613.733	56.82	0.272531	3154.45	5653.03	10509.4	2.86085	14.8612	3.84182	3008.6	3673.54	22564.3	33073.7	6.78734	914.08	45.2107	0.0436532	5271.99	17278.7	58794.4	5.60262	41.161	20.1291	3910.6
1	彭媛	99	51	45	8	132	31	0.53	34	0.58	53	0.73	59	0.65	19190.1	58929.2	136034	3.54787	46.1844	4.68366	25529	38342.5	301419	437453	8.67611	7443.71	84.585	0.234134	43523.6	147266	227238	2.38576	14.1731	3.2826	93091.9	95247.6	469609	696847	5.40941	29902.5	79.9973	0.044727	3329.35	5896.81	50228.1	13.4263	323.08	21.0561	624.213
1	刘群英	116	38	48	5	304	33	0.58	25	0.6	24	0.59	35	0.8	49735.7	332761	762918	3.34638	10.8389	3.80173	180064	227983	2.26898e+06	3.03189e+06	11.4639	31098.9	0	0.155077	22306	179340	712621	5.07767	207.89	5.1423	126084	140344	4284614	4997235	38.2325	4867.33	0	0.0472708	1916.21	5353.08	20939.9	5.98451	58.1426	7.82345	1384.99
1	李新铁	107	47	47	6	143	35	0.7	20	0.69	38	0.75	39	0.61	21391.5	42053.2	118145	4.24075	62.4341	5.2835	15961.6	27859.5	284985	403130	11.4827	3980.69	71.2779	0.147578	25311.4	54146.4	166262	4.29311	119.739	4.60306	26608.5	38727.5	607980	774242	18.6584	3071.53	47.8753	0.072859	2836.92	5312.78	19720.3	5.90369	12.1473	10.0666	1249.51
2	刘义飞（慢性排斥）	115	41	35	5	132	26	0.71	22	0.67	36	0.68	27	0.64	13662.7	25690.5	94163.6	5.38389	41.1478	6.22451	8395.33	17489.9	265951	360115	17.4453	1582.16	26.1218	0.144224	22651.4	70349.4	125729	2.81533	8.39781	4.50329	35389.7	44658.8	227275	353004	5.36181	14639.1	70.1743	0.0530591	3037.41	5370.46	20518.8	5.98216	15.2039	8.92643	1299.51
1	许勇利	107	60	48	8	132	28	0.66	40	0.63	38	0.66	82	0.78	5577.93	14948.2	36074.8	3.76498	14.0501	5.42326	5827.96	9581.66	71196.9	107272	8.10336	2040.64	85.8413	0.180378	3005.88	10298.2	20134.8	3.11918	9.62451	5.48329	4544.98	6455.16	33296.9	53431.7	5.50305	2108.38	84.6298	0.0682454	3612.03	8137	33239.2	6.55772	28.2605	12.7675	1676.1
1	朱俊义	127	52	56	8	144	34	0.51	44	0.61	44	0.63	66	0.62	15416	28383.5	89960.1	5.06082	25.656	8.98491	7704.23	17775.8	172867	262827	9.44219	3313.85	52.7332	0.112762	54019.6	102465	298079	4.39938	17.6275	5.54307	37190.4	67755	747384	1.04546e+06	11.6047	9604.71	56.0628	0.0428371	4020.94	6492.29	60561.8	14.349	80.5666	19.2704	688.568
1	张四建	109	42	58	8	120	36	0.62	42	0.69	50	0.63	52	0.72	17434.8	177969	162230	1.48216	1.78902	3.78265	157404	109455	215354	377585	2.06935	98688	83.9498	0.123483	61529.3	266107	485835	2.75496	6.15547	3.44242	154981	176349	1.16567e+06	1651500	7.42487	38980.6	51.0562	0.0627062	7158.02	63672.9	45980.6	1.18972	1.58411	3.70259	69007.6
2	李月春（）慢性排斥）	99	43	41	6	120	14	0.6	18	0.6	35	0.73	108	0.7	6274.63	13856.2	34556.9	3.79771	74.7835	4.92293	5699.78	9099.39	77516.9	112074	9.50153	1591.97	50.5032	0.0945417	6719.56	19654	26911.3	2.163	25.4302	3.50212	12862.3	12441.7	49934.8	76846.1	4.20982	5129.91	64.8158	0.0376237	2536.42	5437.17	14191.6	4.13712	41.1105	6.9441	1834.6
1	彭艳求	90	44	41	6	312	49	0.7	30	0.69	81	0.76	112	0.71	5999.52	52061.9	68305.4	2.04188	8.91832	2.96175	37559.4	33452.3	131587	199893	4.29614	13371.7	62.9343	0.329931	4758.79	70648	62970.9	1.41821	1.98225	2.54152	68761	44401.8	100218	163189	2.4285	32690	74.9075	0.0513709	1139.17	2011.76	9314.95	6.92862	62.7498	8.36477	481.717
1	何雨生	114	51	47	10	60	32	0.59	36	0.64	58	0.63	111	0.66	1471.45	2795.84	6197.33	3.4268	29.4907	4.72187	1228.41	1808.49	15757.6	21955	8.09343	374.498	86.5096	0.259266	1825.31	4063.17	6824.12	2.59763	11.6866	3.60145	2339.75	2627.06	14246.2	21070.3	5.87758	761.43	63.4721	0.0525768	1066.2	1590.51	4306.42	4.27607	49.5378	6.9427	523.992
2	蔡书法	89	56	37	6	84	23	0.56	30	0.54	34	0.63	44	0.6	25001.5	58060.9	150772	4.04909	9.86692	5.7637	21142.5	37236.1	307175	457947	8.86687	7238.01	82.3111	0.112132	12364.1	36328.6	71561.5	3.07252	20.5666	4.60298	17148.7	23290.8	133459	205021	6.25254	6439.15	76.0866	0.0671955	3658.17	6324.81	41518.8	10.2065	17.8657	14.4892	915.312
1	晏锦辉	115	46	42	6	120	29	0.55	44	0.64	97	0.57	122	0.59	3985.65	6430.25	31001	7.15642	110.064	8.50699	1519.86	4331.91	82014.5	113015	21.543	322.218	33.757	0.0726642	9172.71	22037.4	47137.1	3.33062	19.6967	4.86404	9654.96	14152.7	91211.7	138349	7.04658	3464.47	65.1797	0.0341467	2567.55	4787.73	12589.6	4.18665	16.4262	7.10585	1588.85
1	刘文	121	45	46	9	204	37	0.59	31	0.52	68	0.67	36	0.57	2678.22	5687.93	14738.1	4.16464	8.28351	8.10961	1846.24	3538.87	24602.2	39340.4	6.78584	950.029	53.6784	0.175053	4165.66	5466.15	16349.1	4.64914	83.2304	6.52776	1746.19	3516.59	39898.4	56247.5	10.798	550.845	57.2017	0.113474	1196.42	1772.39	14115.7	12.0865	56.5748	15.3381	232.167
1	石小妹	107	43	44	6	108	27	0.59	21	0.59	23	0.61	49	0.64	4664.84	17355.4	27045	2.31173	5.92533	2.76181	12638.1	11699.1	70449.3	97494.3	6.85353	2734.43	80.2842	0.328331	2484.45	7172.82	16342.4	3.26446	24.4537	3.60233	4245.41	5006.17	52963	69305.4	12.362	617.723	58.0654	0.0375147	5134.5	22178.7	74764.5	4.14428	438.811	4.16267	27712
1	张庭	98	47	44	5	90	35	0.58	46	0.63	42	0.54	76	0.63	17397.9	55497.9	85475.8	2.37369	9.84169	3.26226	35153.7	36009.7	177607	263082	5.43211	11239.2	81.6053	0.141531	23788.9	82228.7	123549	2.39978	16.5568	4.24292	47090.4	51483.6	204156	327706	4.21795	21978.6	75.9421	0.0495567	2457.52	5160.79	17640.5	5.49693	34.1265	10.8873	1262.9
1	刘志	123	46	44	6	540	37	0.66	35	0.6	56	0.75	168	0.74	1948.97	6776.07	10173.2	2.3196	5.85437	3.2019	4388.42	4385.75	20954.3	31127.5	5.25789	1417.42	92.7776	0.32377	1708.66	6424.8	3839.48	0.953078	3.27601	2.06126	9071.83	4028.5	6460.67	10300.1	1.4534	4951.32	76.741	0.0418588	517.815	1025.27	2905.95	4.40741	18.6549	6.24362	344.53
1	毛彬	88	41	38	6	143	37	0.59	25	0.55	52	0.64	51	0.6	1194.02	2078.98	6758.01	4.95864	26.3084	6.44257	652.611	1362.88	15316.6	22074.6	12.4091	183.101	86.1029	0.202125	1416.19	3045.41	5874.02	3.01029	31.6396	4.46181	1466.29	1951.31	11217.4	17091.4	6.26623	539.378	71.1724	0.0418588	726.023	1224.35	8206.26	10.6284	56.7446	17.4268	161.373
2	熊芬	100	38	43	9	210	49	0.75	33	0.77	37	0.63	37	0.69	5581.44	6455.44	18325.2	3.83365	93.3816	3.98422	4198.59	4780.09	81139.2	99464.5	20.6216	328.544	43.2969	0.456815	3864.14	7770.01	8064.83	1.68485	4.63076	3.90414	6099.77	4786.69	11257.1	19322	2.46691	3600.09	45.1211	0.0645142	1444.78	2558.15	11879.8	7.35214	41.6023	12.2328	486.554
1	汤伍	105	46	37	4	121	31	0.56	36	0.52	42	0.67	71	0.61	19260.2	44877	103730	3.59602	32.9529	5.18313	18328.7	28845.8	203653	307383	7.71994	6428.44	68.8608	0.208378	27660.2	125352	190298	2.27948	5.46171	2.78173	90179.5	83483.4	478807	669105	6.46603	21020.4	73.0439	0.0472708	2232.93	6466.31	25697	6.32041	13.2805	10.8264	1418.62
2	赵佳	120	42	38	6	156	21	0.58	22	0.76	50	0.72	57	0.62	9223.5	25896.7	62025.4	3.56152	37.8177	4.24268	12281	17415.4	163082	225107	10.6388	2627.47	60.4618	0.194525	5708.27	27615.1	34498.5	1.91379	3.73453	2.54165	22091.6	18026.3	75497.8	109996	4.63441	6535.03	73.7437	0.0521145	2423.14	9426.7	26928.7	4.61507	18.3305	9.84609	2713.33
1	彭晓东	102	51	47	8	160	21	0.51	29	0.69	34	0.55	89		2688.44	6809.78	19332.7	4.21135	43.6779	5.00308	2733.64	4590.62	51401.7	70734.4	12.7333	577.562	81.8513	0.298567	3793.52	17000	28883.7	2.65204	8.6594	3.94245	9290.38	10891.1	54753.6	83637.3	5.48881	3436.43	78.5988	0.0623177	1970.32	3106.19	28761.1	14.3825	35.2924	20.3522	319.417
2	梁靖	128	50	46	8	300	24	0.55	29	0.62	59	0.7	64	0.68	6717.06	14773.5	30705.5	3.24855	13.4448	4.72504	6659.95	9452.08	64217.4	94922.9	6.98888	2325.36	76.4817	0.221319	7141.72	18338.2	26197.7	2.19145	12.3314	2.94318	12726.4	11954.5	56935.7	83133.4	5.21151	3863.95	65.1632	0.0340015	2262.64	4333.16	34825	12.768	64.6987	21.4025	472.711
1	吴鸿	113	46	47	6	150	28	0.52	21	0.49	21	0.5	37	0.59	2858.67	6320.18	12273.7	3.03	5.30193	4.30232	3080.56	4050.71	24685.8	36959.5	6.64985	1050.03	81.0859	0.479327	2903.24	8800.95	16830.6	3.02937	10.6699	4.88262	4104.71	5555.81	29549.8	46380.4	5.72823	1715.48	63.5469	0.0203151	1319.46	3046.03	11282.2	5.98502	26.6975	12.4665	678.734
2	邱卫祥	108	46	44	7	90	20	0.52	30	0.53	49	0.65	70	0.7	6487.35	8986.52	31642.5	5.48799	9.43147	7.88641	2407.96	5765.78	62442.4	94085	11.8294	839.869	37.5113	0.1746	11366.9	25405.2	54056.9	3.26527	6.30087	4.34357	11956.6	16555.1	116555	170612	7.80748	3561.8	76.0761	0.0494151	4947.88	9623.39	38065.5	6.25336	123.305	10.1482	2163.13
1	朱玉璋	120	55	50	5	117	18	0.4	22	0.63	34	0.64	132	0.75	5832.94	9945.01	23459.4	3.60593	21.3361	4.70436	4288.85	6505.79	52251.9	75711.3	8.92335	1217.63	86.7811	0.954582	1004.27	980.116	1570.05	2.46581	4.63657	3.32311	606.812	636.731	3317.91	4887.97	5.76003	186.423	36.9867	0.0492003	1833.98	2379.01	9294.47	5.94069	21.8704	7.62701	629.392
1	廖邵源	101	46	50	6.9	304	38	0.62	31	0.62	38	0.6	72	0.67	10802.5	41191.4	63021.2	2.3501	4.30872	3.22116	26452.4	26816.4	130274	193295	5.3739	8421.01	60.5985	0.112148	4989.3	11342.1	12613.1	1.6455	4.61168	1.92073	11988	7665.22	34682.3	47295.4	5.15715	2364.22	0	0.0441355	2018.41	4385.54	17104.1	6.01362	30.676	8.22281	1098.16
1	詹海藩	99	51	39	6	336	31	0.7	24	0.69	58	0.74	66	0.82	4451.67	12091.8	35051.1	4.53848	21.4287	6.82417	3849.09	7723.09	99010.9	134062	10.5964	1220.06	75.539	0.16593	2599.54	7884.93	21565.5	4.11203	13.7254	5.08313	3106.38	5244.47	52819.1	74384.6	11.336	755.464	73.708	0.0388296	809.416	1346.1	15031	16.4339	274.499	19.1115	142.561
1	何靖	117	36	45	7	120	32	0.56	29	0.7	56	0.48	65	0.52	3030.07	11338.9	15754.3	2.15798	3.68875	3.10072	7753.77	7300.51	30758.6	46512.9	4.61827	2709.8	60.2649	0.696967	4550.59	34247.7	34666.6	1.5825	2.71678	2.28055	31729.7	21906.3	68902.7	103569	3.41082	11113.3	71.614	0.0530166	2185.31	7952.06	9576.46	1.95724	21.1642	5.0011	5302.65
1	杨冬元	104	38	36	6	114	26	0.67	31	0.67	25	0.66	42	0.65	24750.2	76951.3	205272	4.16883	14.2677	6.04361	27018.8	49239.7	402875	608147	8.90135	9569.73	93.3023	0.449797	14524.2	39418.8	81256.3	3.14829	8.14495	4.06246	19602.8	25809.6	184882	266138	7.95994	5405.58	52.4974	0.0318355	1599.5	2671.13	43879.5	25.7018	134.373	38.0822	150.609
1	卜雪斌	109	41	34	6	182	66	0.64	29	0.63	44	0.48	121	0.54	9867.22	26279.8	18183.8	1.13691	11.0138	9.00345	28958.7	15994	18900.4	37084.2	1.21941	25399.5	37.4444	0.324384	7624.96	28229.8	46879.8	2.5931	4.17078	3.92156	15737.3	18078.7	86463.8	133344	5.21806	6000.23	69.3105	0.0477532	2834.16	4725.32	32004.2	10.999	61.96	26.1098	563.586
1	曹国华	129	60	42	7	143	50	0.58	52	0.56	52	0.57	64	0.7	3705.42	9285.79	19679.6	3.22653	6.69628	4.14241	4533.31	6099.32	44840.2	64519.8	8.19182	1235.33	78.7454	0.498756	6794.51	33185.8	52021.3	2.44725	4.27379	3.48204	19997.1	21257.1	104652	156674	5.36245	6840.39	80.9631	0.0602944	2108.56	4486.74	17335	6.08771	45.7648	9.48539	1050.89
1	李平飞	99	44	50	8	195	33	0.58	31	0.71	49	0.72	67	0.7	6860.55	15906	46281.1	4.5116	21.0374	6.42226	5210.8	10258.2	92035.2	138316	9.82878	1786.71	88.9889	0.61714	4897.85	12594.3	23206.9	2.79594	10.7662	3.5613	7113.33	8300.2	60288.1	83495	7.25712	1892.21	68.4541	0.0428264	4856.91	19669.3	48492	3.95791	15.8699	7.60266	6719.55
1	李静梅	128	44	37	5	280	26	0.57	21	0.6	36	0.53	26	0.47	6868.18	9063.63	51491.7	7.75416	59.1537	8.12214	2761.32	6640.52	222270	273762	39.1313	243.676	17.8118	0.851358	9152.8	18973.7	42241.7	3.46384	20.333	4.92134	8095.84	12195.1	84920.1	127162	7.57982	2764.35	51.1601	0.073318	2098.64	3062.02	41292.3	20.4144	127.257	25.7266	238.687
1	陈新平	116	43	41	8	418	44	0.68	26	0.63	45	0.65	54	0.71	15535.8	47471.7	143593	4.68749	22.6877	6.54433	15126.9	30633.2	293741	437334	10.4565	4999.26	92.1569	0.40132	18312.3	65011.1	125695	2.95767	5.73571	3.92263	33856.1	42498	271486	397182	7.10016	10017.2	64.3382	0.0530591	756.846	1392.8	16131.5	18.4888	196.655	32.8013	103.522
1	杨淑珍	91	42	42	5	208	25	0.71	23	0.67	38	0.71	30	0.72	13377.3	15538.1	58705.1	5.60228	32.1887	6.62156	4724.99	10478.8	179601	238306	17.1177	979.068	62.6167	0.377007	8000.92	19813.9	46409.9	3.4998	8.7033	4.22103	9410.58	13260.7	119324	165734	10.1807	2105.95	75.6883	0.0905312	6331.12	13179.8	120312	14.7343	78.2652	31.0669	1191.39
1	赵勇	91	37	38	6	154	22	0.56	22	0.68	53	0.53	89	0.64	89243.8	173803	630041	5.57223	20.9013	7.56258	47275.9	113068	1.89201e+06	2.52205e+06	14.2763	13024.7	72.2879	0.443767	55884.8	144115	358606	3.84672	15.8439	5.24182	56511.9	93224	788257	1146863	8.94303	17723.2	64.1075	0.0492003	5966.27	9448.91	103380	16.7984	32.426	22.4275	858.888
2	龙爱平	111	42	42	6	120	48	0.64	23	0.76	49	0.64	30	0.75	15036.3	174148	112921	1.05673	1.61045	2.96167	213141	106859	147775	260696	1.43572	140282	84.3722	0.542743	32968.6	455024	332789	1.17741	1.78939	2.52143	516400	282644	480782	813571	1.79717	288082	59.6045	0.0647887	506.986	938.872	5545.25	9.42689	50.7744	16.729	136.983
1	邓爱云	101	37	36	6	121	28	0.55	39	0.65	48	0.57	70	0.55	5854.93	16564.5	35658.9	3.27552	15.0431	4.22156	7915.97	10886.5	81236	116895	8.31809	2174.38	83.6169	0.381302	6253.17	27038.7	37212.2	2.1696	3.54062	3.26123	17965.2	17151.6	70584.2	107796	4.44393	6761.99	72.2718	0.0376237	2156.19	5744.32	15869.8	4.38505	28.1395	7.32263	1830.9
2	向满青	91	37	36	6	121	47	0.59	46	0.63	43	0.65	46	0.68	4288.81	11851.7	26665.4	3.3721	7.88855	4.14174	5739.24	7907.65	65658.3	92323.7	9.38794	1368.92	91.3209	0.545048	4587.98	19427.8	29289.6	2.36229	3.87725	3.5215	11920.1	12398.9	55468.8	84758.5	4.86144	4432.65	78.8566	0.0607675	1662.12	3905.2	12294.4	5.02612	39.4081	8.94364	1069.21
1	邹祥辉	104	41	37	7	153	62	0.53	31	0.51	44	0.48	61	0.54	4425.49	7126.84	31534.4	6.01745	131.309	6.28296	2856.66	5240.49	134843	166377	31.1161	240.72	69.7695	0.412896	2554.09	5676.04	13594.8	3.48173	11.4687	3.94189	2975.76	2975.76	40595.9	54190.7	12.0233	505.201	59.0198	0.0318355	707.172	1502.3	5554.1	5.9106	50.0108	11.1051	345.834
1	林火旺	91	38	45	6	168	37	0.61	36	0.6	44	0.48	87	0.65	6679.97	10929	20020.5	2.69976	101.286	3.14174	7046.92	7415.68	56609.8	76630.3	8.59954	1367.26	65.4137	0.305331	10683.4	21676.9	30613.9	2.13584	4.49049	2.72152	16119.7	14333.4	69668.9	100283	5.46873	4311.04	60.0541	0.0492003	5145.56	9498.97	82270.3	13.9318	87.1443	27.7346	916.031
1	谭建军	97	46	46	6	247	40	0.67	30	0.66	50	0.63	61	0.6	4951	15809.3	87024	7.43391	182.698	7.72392	5309.53	11706.4	387117	474141	40.1509	413.291	0	0.595178	5757.07	18700	34681.1	2.73181	87.6593	3.20168	11809	12695.3	94433.6	129115	8.51003	2365.77	78.9864	0.0974576	2333.78	5776.63	29141.2	7.95832	17.2786	12.6864	1027.26
1	曾大为	92	40	34	7	165	30	0.7	21	0.71	42	0.7	102	0.87	1716.09	3658.53	13992.5	5.88912	61.6601	7.88356	946.588	2375.99	35697	49689.4	14.078	285.265	83.1139	0.357784	2553.9	7857.15	17917.8	3.58713	9.06375	5.4625	3147.28	4995.03	33329.2	51247	7.21775	1210.36	68.4138	0.040305	1415.87	2717.6	18230.2	10.0222	161.861	12.0854	450.414
1	谢奇	101	43	42	5	70	22	0.56	30	0.55	33	0.59	89	0.58	14189.7	16266.3	26845.2	2.42307	36.2118	2.78201	11916.2	11079	77939.7	104785	8.055	2168.76	56.7303	0.342725	17804.5	46945.5	90775.1	2.96	10.6345	3.88277	24490.8	30646.7	202501	293276	7.31812	7022.17	73.7563	0.0472287	4333.15	14034.7	60692.5	7.10954	48.8093	23.2961	2517.97
2	王文龙	97	40	42	6	140	23	0.75	35	0.79	55	0.81	25	0.82	9815.18	26423.3	57841.6	3.24881	38.7652	3.82184	13945.5	17803.9	161779	219621	10.0448	2834.94	82.8729	0.340061	21773.7	77720.9	153510	3.0403	5.74477	4.10197	38842.7	50491.6	327493	481003	7.15096	11931	65.8067	0.056918	2144.98	2700.29	11720.1	6.16629	44.1902	6.72317	872.724
1	曹春柳	103	50	42	5	168	38	0.64	21	0.61	69	0.64	53	0.66	7192.76	20352.3	64689.5	4.90658	18.8457	6.68229	6266.72	13184.2	136353	201042	11.3864	1964.55	92.9864	0.396419	14884.9	43532.1	121982	4.26716	9.07172	5.44188	16076.6	28586.3	284558	406540	11.0792	4286.92	80.576	0.0834566	2799.91	7480.09	31327.3	6.61084	31.8134	10.7036	1593.99
1	谭华	107	53	39	5	168	30	0.71	32	0.73	47	0.57	81	0.74	8805.17	18434.3	40165.4	3.32577	19.852	4.28169	8677.88	12077	92619.8	132785	8.47345	2375.78	74.1083	0.464991	7670.74	21659.2	38740.2	2.60193	10.9393	2.94119	15214.9	14889	116842	155582	9.06354	2557.99	71.2884	0.0566768	2332.23	3681.14	31082.7	13.0445	24.0043	17.9068	423.98
1	刘春云	98	37	45	6	117	21	0.6	17	0.73	37	0.64	37	0.79	8786.21	46609.1	74519.2	2.47868	4.30076	3.52084	27903.3	30064	147241	221760	5.38096	9547.25	85.5868	0.367555	5196.08	27071.1	40401.6	2.26716	5.03789	2.8407	19090.8	17820.4	97189.4	137591	6.08987	4838.73	70.9631	0.0602944	4159.15	21348.8	35798.6	2.67224	6.71504	4.80112	10952
1	唐中杰	118	35	40	6	156	70	0.53	70	0.5	70	0.43	71	0.68	4909.9	26147.6	36436.8	2.14223	8.40795	2.86095	18680.4	17008.8	78473.4	114910	5.10647	5611.43	89.7499	0.480194	3528.55	26360.8	31162.7	1.80278	6.0783	2.34079	22905.8	17285.9	69146.4	100309	4.45927	6443.56	70.2788	0.0386381	1721.21	2776.8	11058.2	6.28015	131.253	9.88303	627.452
1	李青姣	86	47	44	6	130	15	0.43	22	0.48	13	0.42	39	0.49	2663.9	7915.58	18866.4	3.47232	10.996	3.9611	4095.62	5433.37	55267.9	74134.3	11.7477	722.528	38.8754	0.582203	9805.01	54474.7	61704.8	1.79602	8.03684	3.00086	42291.7	34356.5	120407	182112	3.30556	18487.5	44.8973	0.0492003	888.043	2178.63	13024.2	9.30782	33.5655	13.3235	344.54
1	陈洪波	106	49	55	6	156	35	0.75	37	0.69	54	0.78	73	0.71	1084.25	5126.46	9473.24	2.80243	11.4583	3.5406	2911.49	3380.37	22319.6	31792.9	7.36823	757.399	85.9975	0.395924	934.55	5842.77	7192.23	1.83896	5.09243	2.22041	5286.22	3911.03	18376.4	25568.6	5.31057	1189.7	47.6907	0.0707155	1120.46	3647.33	9302.15	4.00073	28.7252	6.08095	1312.17
1	梁伦利	101	50	45	6	90	16	0.64	20	0.62	44	0.67	69	0.82	3616.58	6794.38	16002.3	3.61482	30.213	4.86439	2863.67	4426.85	35750.4	51752.6	8.51575	875.128	89.9845	0.476085	7266.6	18795.6	27470.6	2.31914	11.7653	3.96359	11288.6	11845.1	46016.2	73486.8	4.14738	5077.97	68.6911	0.0602944	2910.95	5754.65	16096.6	4.43806	22.5527	7.38661	1809.28
1	熊剑	92	52	50	8	140	23	0.69	18	0.65	18	0.63	62	0.7	18065	50994.6	113755	3.4916	10.8993	5.28401	21024.2	32579.7	212163	325918	7.0805	8004.78	92.121	1.07758	25133.6	82786	132494	2.45087	63.4813	3.32256	51413.5	54060	275296	407790	5.6681	16009	83.6814	0.0590886	3617.73	9962.93	20102.8	3.25894	22.8169	6.94523	4069.04
2	蔡晟	116	52	49	8	182	30	0.6	24	0.57	50	0.52	74	0.61	609.199	1180.44	5070.44	6.36018	34.0482	7.5012	317.134	797.217	16893.1	21963.5	19.5343	65.1521	85.5342	0.663574	2156.5	7712.53	16197.4	3.13829	7.66876	3.80066	4073.88	5161.23	41028.6	57226	9.0063	926.533	83.9229	0.158288	446.229	992.89	8499.65	13.6292	27.2402	23.3835	100.891
1	彭和清	107	41	43	6	135	44	0.62	25	0.69	50	0.64	109	0.63	2520.6	7332.58	16853.5	3.37514	55.1921	3.92123	3799.92	4993.41	47173.7	64027.2	10.7466	733.247	88.9582	0.338614	3568.5	14248.1	21050.3	2.26262	5.09398	3.00096	9719.75	9303.54	45221.9	66272.2	5.40579	2880.8	2.31711	0.0410002	965.035	1558.79	10629.2	10.2712	34.487	12.7438	244.888
2	朱滢	113	44	39	4	165	14	0.69	15	0.61	36	0.56	32	0.59	4963.21	21150.5	16413.3	1.25623	6.05264	3.22169	22073.2	13065.5	25829.3	42242.6	1.85306	12749	68.6246	0.0580236	1559.69	4766.46	4486.97	1.48063	10.4385	2.28123	4616.13	3030.46	9036.13	13523.1	2.9279	1809.96	67.429	0.0271401	767.841	1747.95	3574.69	3.20505	16.3598	4.80247	789.935
2	郑小年	89	43	39	4	110	23	0.76	21	0.73	42	0.78	31	0.8	11911.9	17193.7	46207	4.16407	25.533	5.78369	6169.68	11096.6	114935	161142	9.40112	2014.98	24.1444	0.10033	10397.6	19465.5	27551.2	2.32954	13.7808	8.44534	10665.7	11826.9	33269.4	60820.6	2.89397	7833.42	44.0683	0.0318355	5009.85	13119.9	26632.1	3.32405	10.9116	20.1064	5077.44
2	张玲治	102	45	53	5	192	21	0.61	22	0.55	64	0.59	82	0.64	6061.33	12562.7	30063.2	3.67425	65.9611	4.92284	5209.84	8182.15	64806	94869.2	8.76106	1573.78	86.192	0.144224	5196.45	16011.2	31354.2	3.10698	6.93599	5.06292	7242.57	10091.5	55072.8	86427	5.83982	3067.67	49.9735	0.0106118	1289.19	1904.41	6383.77	5.29495	53.9599	18.5048	507.01
2	罗小玲	107	41	47	6	132	23	0.57	27	0.62	42	0.65	54	0.66	8043.51	16219.5	69871.5	6.81971	53.8892	11.2068	3336.28	10245.5	122802	192673	12.7049	1429.04	62.7931	0.126412	9663.19	21022	74408	5.66842	27.8905	10.4663	5064.15	13126.8	121757	196165	9.58251	2477	80.8879	0.0671955	1141.14	2964.4	11434	6.30298	38.7655	17.5706	607.758
2	夏明	102	57	49	9	221	17	0.47	28	0.66	25	0.54	33	0.7	11568.7	28089.9	55993.8	3.03682	88.6529	3.92157	14449	18438.3	127511	183505	7.69502	3987.9	80.9713	0.135896	10917.3	38928.7	52623.5	2.16192	16.0201	4.02161	24632.9	24341.1	83766.3	136390	3.64811	11983.8	80.2958	0.0588097	7834.49	15012.4	55489.7	5.71149	11.7425	17.9431	3926.83
2	胡武	102	46	47	7	108	13	0.52	11	0.69	24	0.75	32	0.7	4499.61	5706.66	25625	6.84619	37.5528	8.82942	1303.71	3742.96	67843.6	93468.7	17.4	358.02	62.8212	0.323324	3811.88	5985.3	21506.7	5.42271	12.3853	6.7272	1780.55	3966.05	52542.9	74049.6	14.8674	437.624	38.5296	0.0364744	601.033	1659.58	9105.06	8.87432	48.0688	19.6008	247.548
2	陈明	116	41	33	6	156	62	0.53	31	0.51	44	0.48	61	0.54	6117.79	10450.2	56162	7.77737	163.609	8.74418	2482.01	7221.2	180433	236595	27.61	404.766	35.4394	0.311119	11566.9	31948.5	58677	2.72627	54.6606	3.2216	20029.2	21522.8	156597	215274	8.27979	4157.06	58.8496	0.0376237	2166.76	4775.72	30341.5	10.3263	55.0127	24.2914	606.835
2	吴启军	105	53	48	5	140	37	0.65	35	0.63	92	0.65	103	0.63	2733.93	4106.43	15937.2	5.93555	21.0281	7.8246	1066.62	2685.04	49146.9	65084	17.0953	253.629	48.6699	0.355926	4847.73	11435.6	28996.6	4.01526	126.042	6.68395	3982.3	7221.59	49563.1	78559.7	7.38799	1734.23	59.0254	0.0411572	1552.02	2580.89	24367.2	14.5952	80.046	20.2117	264.573
2	彭雄伟	108	50	41	8.3	272	43	0.66	52	0.71	45	0.74	33	0.67	6564.33	14310.4	58319	6.22584	34.2873	8.10503	3573.11	9367.24	142155	200474	15.5245	1007.65	75.7112	0.274074	4179.67	8869.22	26889.4	4.49668	29.8521	5.32334	3349.53	5979.84	88808.8	115698	13.7149	697.982	58.953	0.0768895	1328.26	4471.38	13354.9	4.90505	14.9438	25.9498	1164.55
[truncated: 21 more columns]
